# Supplementary material for: Systemic Effects of mitoTEMPO upon Lipopolysaccharide Challenge Are Due to Its Antioxidant Part, While Local Effects in the Lung Are Due to Triphenylphosphonium
Source: Antioxidants (Basel). 2022 Feb 6;11(2):323. doi: 10.3390/antiox11020323 (PMC8868379; doi:10.3390/antiox11020323)
Supplement: Supplementary file 1 [file antioxidants-11-00323-s001.zip]

Archive with 1 entries (1 files):
- antioxidants-1557353-supplementary material.pdf
